# Supplementary material for: PLANES: Plausibility analysis of epidemiological signals
Source: PLoS One. 2025 Mar 28;20(3):e0320442. doi: 10.1371/journal.pone.0320442 (PMC11952232; doi:10.1371/journal.pone.0320442)
Supplement: S1 Table — Selection of technical limitations along with their current mitigations and relevant potential enhancements that could be made in the future. (XLSX) [file pone.0320442.s004.xlsx]

## Sheet: Sheet1
Limitation	Description	Mitigation (Current)	Enhancement (Future)
Scalability	PLANES is not fully automated, and the scale of some signals may make it impractical to carefully review plausibility scores.	As they see fit, users can choose to build automation around the PLANES scoring. For example, before submitting to a hub a modeler may decide to automatically filter out all forecasts that have three or more components flagged as implausible. Ideally this threshold would have been set after conducting a preliminary analysis to study the distribution of PLANES scores retrospectively.	The rplanes package could be exteneded to include visualization features to help efficiently summarize the PLANES results. The scoring functions could also include an optional argument to include versions of the original data with automatic corrections or censoring based on specified rules. As an example, the rplanes results for a forecast signal could include the original forecast data with any …
Focus on respiratory disease signals	PLANES was initially developed and tested with respiratory disease data signals.	Select vector borne surveillance signals have been analyzed using rplanes. So long as the format of the forecasts includes prediction intervals and point estimates, it should be possible to analyze forecasted signals for non-respiratory diseases in the same manner as respiratory forecasts with rplanes.	If non-respiratory diseases are reported and tracked at a different cadence than typical respiratory disease reporting (daily, weekly, monthly), then the rplanes package could be updated to allow for additional cadences.
No correction of sparse or unreliable data inputs	PLANES depends on reliable historical reporting to seed background characteristics.	The rplanes package includes a check for gaps, issuing a warning if there is missing data in any of the signals used to seed the analysis.	The rplanes data preparation could be adapted to include additional optional handling that fills gaps in seed data with imputed values. This approach would add complexity and potentially reduce computational efficiency, but could serve practical benefit for signals that are prone to missing seed data.
Limited set of plausibility components	As implemented, PLANES has a limited set of components used in plausibility scoring.	Many components can be parameterized, which can modulate their behavior and adapt their sensitivity to the data at hand. As needed, they can be downweighted or ignored altogether in the overall score.	The rplanes package is designed to be modular and future components could be added in the future. For example, a component could be added to implement outlier detection with STL decomposition.
